# Supplementary material for: Gut microbiota dysbiosis and associated immune response in systemic lupus erythematosus: impact of disease and treatment
Source: Gut Pathog. 2025 Feb 18;17:10. doi: 10.1186/s13099-025-00683-7 (PMC11834511; doi:10.1186/s13099-025-00683-7)
Supplement: Supplementary file 1 — Additional File 1: Supplementary Table 1. Systemic Lupus Erythematosus Disease Activity scoring system (SELENA-SLEDAI). Supplementary Table 2. Comprehensive data of patients with SLE. Supplementary Table 3. Number of Reads after quality and length filtering. [file 13099_2025_683_MOESM1_ESM.xlsx]

## Sheet: Supplementary Table 1
Supplementary Table 1: Systemic Lupus Erythematosus Disease Activity scoring system (SELENA-SLEDAI)
Weight	Descriptor	Definition
8	Seizure	Recent onset. Exclude metabolic, infectious or drug cause.
8	Psychosis	Altered ability to function in normal activity due to severe disturbance in the perception of reality. Include hallucinations, incoherence, marked loose associations, impoverished thought content, marked illogical thinking, bizarre, disorganized, or catatonic behavior. Exclude uremia and drug causes.
8	Organic Brain Syndrome	Altered mental function with impaired orientation, memory or other intellectual function, with rapid onset and fluctuating clinical features. Include clouding of consciousness with reduced capacity to focus and inability to sustain attention to environment, plus at least 2 of the following: perceptual disturbance, incoherent speech, insomnia or daytime drowsiness, or increased or decreased psycho…
8	Visual Disturbance	Retinal changes of SLE. Include cytoid bodies, retinal hemorrhages, serous exudate or hemorrhages in the choroids or optic neuritis. Exclude hypertension, infection, or drug causes
8	Cranial Nerve Disorder	New onset of sensory or motor neuropathy involving cranial nerves.
8	Lupus Headache	Severe persistent headache: may be migrainous, but must be non-responsive to narcotic analgesia.
8	CVA	New onset of cerebrovascular accident(s). Exclude arteriosclerosis.
8	Vasculitis	Ulceration, gangrene, tender finger nodules, periungual infarction, splinter hemorrhages, or biopsy or angiogram proof of vasculitis.
4	Arthritis	More than 2 joints with pain & signs of inflammation (i.e. tenderness, swelling or effusion).
4	Myositis	Proximal muscle aching/weakness associated with elevated creatine phosphokinase/aldolase or electromyogram changes or a biopsy showing myositis.
4	Urinary casts	Heme-granular or red blood cell casts.
4	Hematuria	> 5 red blood cells/high power field. Exclude stone, infection, or other cause.
4	Proteinuria	> 0.5 gm/24 hours. New onset or recent increase of more than 0.5 gm/24 hours.
4	Pyuria	> 5 white blood cells/high power field. Exclude infection.
2	Rash	New onset or recurrence of inflammatory type rash.
2	Alopecia	New onset or recurring abnormal, patchy or diffuse loss of hair.
2	Mucosal Ulcers	New onset or recurring oral or nasal ulcerations.
2	Pleurisy	Pleuritic chest pain with pleural rub or effusion or pleural thickening.
2	Pericarditis	Pericardial pain with at least one of the following: rub, effusion or electrocardiogram confirmation.
2	Low complement	Decrease in CH50, C3, or C4 below the lower limit of normal for testing laboratory.
2	Increased DNA binding	> 25% binding by Farr assay or above normal range for testing laboratory.
1	Fever	> 38° C. Exclude infectious cause.
1	Thrombocytopenia	< 100,000 platelets/mm3.
1	Leukopenia	< 3,000 white blood cells/mm3. Exclude drug causes.
Total Score
REFERENCE	Petri M, Kim MY, Kalunian KC, et al. Combined oral contraceptives in women with systemic lupus erythematosus. N EnglJ Med 2005;353:2550-8.
> 12	Severe
> 3 - 12	Mild/moderate
≤ 3	no flare

## Sheet: Supplementary Table 2
	Demographic data					Clinical manifestations																										lab Analysis								Immunological Analysis								Medication
Supplementary Table 2: Comprehensive data of patients with systemic lupus erythematosus
Patient code	Demographic data					Disease manifestations																										Laboratory Analysis								Immunological Analysis								Medication regimen
	Sex	Age	Age at onset	Disease duration	Smoking	Fever	S.weight loss	Hair loss	Photosensitivity	Malar rash	arthritis	Discoid rash	Maculopapular rash	Oral ulcers	Alopecia	Raynaud's phenomenon	Synovitis	Pleurisy	Pleural effusion	percarditis	GIT manifestations	Nephritis	Phsycosis	Seizures	Preeclempsia	fetal wastage	venous thrombosis	Arterial thrombosis	Haemolytic anemia	Thrombocytopenia	Leukopenia	ESR (mm/hr)	HB (g/dL)	TLC (WBCs/µL)	PLT (Platelet/mcL)	AST (IU/L)	ALT (IU/L)	S.Creatinine (mg/dL)	24 Protein urine analysis (g)	ANA	C3 (mg/dL)	C4 (mg/dL)	Anti-Sm	Anti-dsDNA	ACL IgM	ACL IgG	APA	PRED Dose (mg)	AZA
P2	F	33	22	10	No	ND	ND	Positive	Positive	Positive	Positive	ND	ND	ND	ND	ND	ND	ND	Positive	ND	fatty hepatomrgaly+ others(herenia)	Positive	ND	ND	Positive	Positive	ND	ND	ND	ND	Positive	10	9.1	6.6	153	11	20	3.65	0.9	Positive	73.3 (Low)	18.6	ND	Positive	ND	ND	Positive	5	Positive
P3	F	35	31	4	No	ND	ND	ND	ND	ND	Positive	ND	ND	Positive	ND	ND	ND	ND	ND	ND	ND	ND	ND	ND	ND	Positive	ND	ND	ND	ND	ND	33	11.6	4.1	210	22	29	0.9	1.12	Positive	Normal	Normal	ND	ND	ND	ND	ND	2.5	Negative
P4	F	18	16	2	No	Positive	ND	ND	ND	ND	ND	ND	ND	ND	Positive	ND	ND	ND	ND	ND	Positive (hepatomegaly)	ND	ND	ND	ND	ND	ND	ND	ND	Positive	ND	45	8.9	7.5	391	23	15	0.6	1.241	Positive	60 (Low)	4 (Low)	ND	Positive	ND	ND	ND	10	Positive
P5	F	36	24	11	No	ND	ND	ND	ND	ND	Positive	Positive	ND	ND	ND	ND	ND	ND	Positive	ND	Positive (Distension)	Positive	ND	ND	ND	ND	ND	ND	ND	ND	ND	65	11.2	10.9	298	18	47	0.68	0.34	Positive	130	14	ND	Negative	ND	ND	ND	2.5	Negative
P6	F	33	21	12	No	Positive	ND	Positive	Positive	Positive	ND	ND	ND	Positive	ND	Positive	ND	ND	ND	ND	Positive (Loss of apetite)	Positive	ND	Positive	ND	ND	ND	ND	Positive	Positive	ND	65	7.8	6.2	223	N	N	1.9	6	Positive	117	32.3	Negative	Positive	Negative	Negative	ND	5	Positive
P7	F	40	30	10	No	Positive	ND	ND	ND	ND	ND	ND	ND	Positive	Positive	Positive	ND	ND	ND	ND	ND	ND	ND	ND	ND	Positive	ND	ND	ND	ND	ND	34	11	5.2	170	13	24	1.1	0.34	Positive	Normal	Normal	ND	ND	ND	ND	ND	2.5	Positive
P8	F	23	12	11	No	Positive	ND	Positive	ND	Skin rash	ND	ND	ND	ND	ND	ND	ND	ND	ND	ND	ND	Positive	ND	ND	ND	ND	ND	ND	ND	ND	Positive	10	15.5	10	259	17	40	1.1	6.754	Positive	110	21.3	ND	ND	Positive	Positive	ND	5	Negative
P9	F	27	18	9	No	Positive	ND	ND	ND	positive	Positive	ND	ND	positive	ND	ND	ND	Positive	ND	ND	Positive	ND	ND	ND	ND	ND	ND	ND	ND	ND	ND	15	11.7	11	266	35	20	0.69	1.45	Positive	124 (Normal)	17(Normal)	ND	ND	ND	ND	ND	10	Negative
P10	F	18	15	3	No	Positive	ND	ND	ND	positive	ND	ND	ND	positive	ND	ND	ND	ND	Positive	positive	Positive	Positive	ND	ND	ND	ND	ND	cardiomegaly and mild Percadio effusion	ND	ND	Positive	95	9.6	2.5	151	27	31	1.2	1	positive	31.2 (Low)	6.7 (Low)	ND	Positive	ND	ND	ND	30	Positive
P11	F	40	31	9	No	Positive	Positive	ND	Positive	Positive	Positive	Positive	ND	ND	Positive	ND	ND	ND	ND	ND	Positive	ND	ND	ND	ND	ND	ND	ND	ND	ND	Positive	68	11	2.4	157	19	15	0.73	0.189	Positive	38 (Low)	7.1 (Low)	ND	ND	ND	ND	ND	30	Positive
P12	F	34	27	7	No	ND	ND	ND	ND	ND	ND	ND	ND	ND	ND	ND	ND	ND	ND	ND	ND	Positive	Positive	ND	ND	ND	ND	ND	ND	ND	ND	115	11.3	6.8	220	12	14	0.88	0.15	Positive	167	27	ND	Positive	Negative	Negative	ND	25	Positive
P13	F	18	17	1	Yes	ND	ND	ND	Positive	Positive	ND	ND	ND	Positive	Negative	Positive	ND	ND	ND	ND	Negative	ND	Negative	ND	ND	ND	ND	ND	Positive	ND	ND	44	8.8	5.4	376	16	19	0.65	0.94	Positive	36.2 (Low)	6.8 (Low)	Negative	Positive	Negative	Negative	ND	20	Negative
P14	F	19	16	3	No	ND	ND	Positive	Positive	ND	Positive	ND	ND	ND	ND	Positive	ND	ND	ND	ND	ND	ND	ND	ND	ND	ND	ND	ND	ND	ND	Positive	101	10.5	3.8	265	69	36	0.7	0.5	Positive	109	14	ND	Positive	ND	ND	ND	10	Positive
P15	F	38	33	5	yes	Positive	ND	ND	ND	Positive	Positive	ND	ND	ND	ND	ND	ND	ND	Positive	ND	Positive(Ascities)	ND	ND	ND	ND	Positive	ND	ND	ND	ND	Positive	125	14.2	13	349	18	19	0.8	1.32	Positive	121	21	ND	Positive	ND	ND	ND	2.5	Positive
P16	F	37	26	11	No	ND	ND	ND	ND	Skin rash	Positive	ND	ND	ND	ND	ND	ND	ND	ND	ND	Positive(Ascities+ Hepatomegaly)	Positive	ND	ND	ND	ND	ND	ND	ND	ND	ND	40	11.2	9	271	13	14	0.6	1.537	Positive	130	34	ND	Positive	Negative	Negative	ND	10	Positive
P17	F	28	26	2	No	ND	ND	Positive	Positive	ND	Positive	ND	ND	ND	ND	ND	ND	ND	ND	ND	Positive(Gastriris)	ND	ND	ND	ND	ND	ND	ND	ND	ND	ND	98	10.5	7.1	361	17	19	0.5	0.38	Positive	94	39	ND	Positive	ND	ND	ND	10	Positive
P18	F	38	27	11	No	ND	ND	Positive	Positive	Positive	Positive	ND	ND	Positive	ND	ND	Positive	ND	Positive	ND	Positive	Positive	ND	ND	ND	ND	ND	ND	ND	ND	Positive	20	11.9	3.4	163	18	17	0.8	0.164	Positive	71 (Low)	6.4 (Low)	ND	Positive	Negative	Negative	ND	10	Positive
P19	F	38	35	4	No	Positive	ND	ND	Positive	Positive	Positive	ND	ND	ND	ND	ND	ND	ND	ND	ND	ND	ND	ND	ND	ND	ND	ND	ND	ND	ND	ND	100	9.7	4.496	264	23	16	0.53	0.5	Negative	100	12.8	Negative	Positive	ND	ND	ND	20	Negative
ACL IgG: Anti-cardiolipin IgG antibody, ACL IgM: Anti-cardiolipin IgM antibody, ALT: alanine transaminase , ANA: Antinuclear antibody, Anti-dsDNA: Anti-double-stranded DNA antibody, Anti-Sm: anti-Smith antibody, APA: Antiphospholipid antibody, AST: alanine transaminase ,AZA: Azathioprine, C3: Complement 3, C4: Complement 4, CYC: Cyclophosphamide, ESR: Erythrocyte sedimentation rate, F: Female, HB…
[truncated: 4 more columns]

## Sheet: Supplementary Table 3
Supplementary Table 3: Number of Reads after quality and length filtering
Sample ID	Number of Reads
H 1	51096
H 2	62932
H 3	13775
H 4	4556
H 6	12152
H 7	5378
H 9	100360
H 10	4973
H 11	4413
H 12	19407
H 13	38677
H 14	6384
H 16	6884
H 17	24223
H A	212663
H E	30303
P 2	6110
P 3	9657
P 4	138305
P5	did not pass QC check
P 6	118466
P 7	6460
P 8	28429
P9	did not pass QC check
P 10	12037
P 11	91554
P 12	did not pass QC check
P 13	20168
P 14	11707
P 15	4956
P 16	5200
P 17	4770
P 18	56716
P 19	9463
Mean	36199.2
SD*	48900.8
Max	212663
Min	4413
Total	1122174
*Standard deviation
